# Supplementary material for: Cost-effectiveness of adding measurement of Chlamydia trachomatis infection and serology to trachoma prevalence surveys in Tanzania and Mozambique
Source: PLoS Negl Trop Dis. 2025 Jul 21;19(7):e0013257. doi: 10.1371/journal.pntd.0013257 (PMC12310039; doi:10.1371/journal.pntd.0013257)
Supplement: S1 Data — In GitHub repository: https://doi.org/10.5281/zenodo.14511677 (XLSX) [file pntd.0013257.s001.xlsx]

## Sheet: Tanzania
GLAccount#	GLAccountName	FiscalPeriod	LineItem	Phase	Type	Amt(USD)	Amt(TZS)	grading_only	swab	dbs
816-125-002	Ship & Post - SIF	01_October	Ship & Post - SIF	Survey implementation	Supplies/equipment	616.62	1.43285e+06	1	1	1
816-100-005	SIF Services - General	01_October	SIF Services	Sample processing	Supplies/equipment	11399.9	2.649e+07	0	1	0
816-100-005	SIF Services - General	02_November	SIF Services	Sample processing	Supplies/equipment	11399.9	2.649e+07	0	0	1
			SIF LABORATORY REAGENT SUPPLIES	Sample processing	Supplies/equipment	7240	1.68237e+07	0	1	0
816-315-001	Materials - SIF	02_November	SIF LABORATORY REAGENT SUPPLIES	Sample processing	Supplies/equipment	7240	1.68237e+07	0	0	1
813-011-001	LN Prof SIF Mgmt Fringe	08_May	Workers Compensation Fund	Survey implementation	Per diem	2.82	6552.86	1	1	1
813-011-001	LN Prof SIF Mgmt Fringe	08_May	Professional Allowances	Survey implementation	Per diem	9.84	22865.3	1	1	1
813-011-005	LN Prof SIF Mgmt PR Tax	08_May	Employer Paid Tax	Survey implementation	Per diem	18.82	43732.2	1	1	1
813-011-001	LN Prof SIF Mgmt Fringe	08_May	Employer Pension Fund	Survey implementation	Per diem	70.56	163961	1	1	1
811-001-001	IDG LN Labor Prof SIF Dev	08_May	Professional Labor	Survey implementation	Per diem	461.76	1.073e+06	1	1	1
816-137-003	WORKSHOP/TRAINING-MEALS	09_June	WORKSHOP/TRAINING-MEALS	Training	Per diem	159.25	370051	1	1	1
816-137-003	WORKSHOP/TRAINING-MEALS	09_June	WORKSHOP/TRAINING-MEALS	Training	Per diem	172.16	400050	1	1	1
816-137-003	WORKSHOP/TRAINING-MEALS	09_June	WORKSHOP/TRAINING-MEALS	Training	Per diem	413.18	960110	1	1	1
816-137-003	WORKSHOP/TRAINING-MEALS	09_June	WORKSHOP/TRAINING-MEALS	Training	Per diem	1205.12	2.80035e+06	1	1	1
816-137-003	WORKSHOP/TRAINING-MEALS	09_June	WORKSHOP/TRAINING-MEALS	Training	Per diem	3073.06	7.1409e+06	1	1	1
816-137-005	WORKSHOP/TRAINING-MATS	09_June	WORKSHOP/TRAINING Stationary Purchase	Training	Supplies/equipment	25.82	59998.2	1	1	1
816-137-003	WORKSHOP/TRAINING-MEALS	09_June	WORKSHOP/TRAINING-MEALS	Training	Per diem	4011.33	9.32117e+06	1	1	1
816-137-003	WORKSHOP/TRAINING-MEALS	09_June	WORKSHOP/TRAINING-MEALS	Training	Per diem	9640.96	2.24028e+07	1	1	1
816-137-005	WORKSHOP/TRAINING-MATS	09_June	WORKSHOP/TRAINING Stationaries Purchase, DSIF Field	Training	Supplies/equipment	62.67	145627	1	1	1
816-410-001	SIF Equipment Rental	09_June	SIF Equipment Rental Trans,DSIF supplies	Survey implementation	Supplies/equipment	252.64	587062	1	1	1
816-137-005	WORKSHOP/TRAINING-MATS	09_June	WORKSHOP/TRAINING Photocopies-DSIF field Work	Training	Supplies/equipment	322.8	750094	1	1	1
816-115-003	SIF Telephone Exp-Mobile	09_June	SIF Telephone Exp-Mobile	Survey implementation	Communication	447.62	1.04014e+06	1	1	1
816-137-004	WORKSHOP/TRAINING-TRANS	09_June	WORKSHOP/TRAINING-TRANS	Training	Travel	1078.93	2.50712e+06	1	1	1
816-137-004	WORKSHOP/TRAINING-TRANS	09_June	WORKSHOP/TRAINING Vehicle charges, Sentinental Site	Training	Travel	17043.8	3.96049e+07	1	1	1
816-125-001	Shipping & Post -SIF	09_June	Shipping & Post -SIF	Survey implementation	Supplies/equipment	11.88	27605.7	1	1	1
816-125-001	Shipping & Post -SIF	09_June	Shipping & Post -SIF	Survey implementation	Supplies/equipment	15.91	36970.2	1	1	1
816-125-001	Shipping & Post -SIF	09_June	Shipping & Post -SIF	Survey implementation	Supplies/equipment	21.32	49541.5	1	1	1
813-011-001	LN Prof SIF Mgmt Fringe	09_June	Workers Compensation	Survey implementation	Per diem	6.02	13988.7	1	1	1
816-125-002	Ship & Post - SIF	09_June	Shipment of survey materials	Survey implementation	Supplies/equipment	50.64	117673	1	1	1
813-011-001	LN Prof SIF Mgmt Fringe	09_June	Professional Allowances	Survey implementation	Per diem	22.53	52353.2	1	1	1
813-011-005	LN Prof SIF Mgmt PR Tax	09_June	Employer Paid Tax	Survey implementation	Per diem	40.13	93250.5	1	1	1
813-011-001	LN Prof SIF Mgmt Fringe	09_June	Employer Pension	Survey implementation	Per diem	150.49	349695	1	1	1
816-315-001	Materials - SIF	09_June	SIF Mobile Phones Devices-DSIF	Survey implementation	Supplies/equipment	1645.85	3.82448e+06	1	1	1
811-001-001	IDG LN Labor Prof SIF Dev	09_June	Professional Labor	Survey implementation	Per diem	980.74	2.27896e+06	1	1	1
816-315-001	Materials - SIF	09_June	SIF Medical Supplies-Trachoma Survey	Survey implementation	Supplies/equipment	2959.86	6.87786e+06	0	1	1
816-133-002	NON-US SIFDomTravel-Meals	10_July	NON-US SIF Dom Travel-Meals, DSIF Sentinental Site	Survey implementation	Per diem	129.15	300107	1	1	1
816-137-003	WORKSHOP/TRAINING-MEALS	10_July	WORKSHOP/TRAINING-MEALS, DSIF, Field Work	Training	Per diem	904.05	2.10075e+06	1	1	1
816-137-003	WORKSHOP/TRAINING-MEALS	10_July	WORKSHOP/TRAINING-MEALS, Advocay on Trachoma	Preparation	Per diem	1166.66	2.71098e+06	1	1	1
813-011-005	LN Prof SIF Mgmt PR Tax	10_July	Employer Paid Tax	Survey implementation	Per diem	67.74	157408	1	1	1
813-011-001	LN Prof SIF Mgmt Fringe	10_July	Pro-employer Pension	Survey implementation	Per diem	254.02	590269	1	1	1
816-137-003	WORKSHOP/TRAINING-MEALS	10_July	WORKSHOP/TRAINING-MEALS, CDDs Trainings	Training	Per diem	2010.44	4.67168e+06	1	1	1
811-001-001	IDG LN Labor Prof SIF Dev	10_July	Professional Labor	Survey implementation	Per diem	1678.6	3.90058e+06	1	1	1
816-133-001	NON-US SIFDomTravel-Lodge	10_July	NON-US SIF DomTravel-Lodge, DSIF Sentinental Site	Survey implementation	Per diem	129.15	300107	1	1	1
816-137-004	WORKSHOP/TRAINING-TRANS	10_July	WORKSHOP/TRAINING-TRANS, DSIF, Field Work	Training	Travel	17.22	40014.3	1	1	1
816-133-003	NON-US SIFDomTravel-Trans	10_July	NON-US SIF Dom Travel, DSIF Sentinental Site	Survey implementation	Travel	79.64	185060	1	1	1
816-100-040	SOFTWARE LICENSES	10_July	SOFTWARE LICENSES EndNote	Preparation	Supplies/equipment	96.38	223959	1	1	1
813-011-001	LN Prof SIF Mgmt Fringe	11_August	CCN Fringe Professional -Gross	Survey implementation	Per diem	0.17	395.031	1	1	1
813-011-005	LN Prof SIF Mgmt PR Tax	11_August	Employer Paid Tax	Survey implementation	Per diem	1.33	3090.53	1	1	1
813-011-001	LN Prof SIF Mgmt Fringe	11_August	CCN Fringe Professional -house	Survey implementation	Per diem	1.91	4438.29	1	1	1
813-011-001	LN Prof SIF Mgmt Fringe	11_August	CCN Fringe Professional -Emplo	Survey implementation	Per diem	4.98	11572.1	1	1	1
816-315-001	Materials - SIF	11_August	SIF Survey Materials	Survey implementation	Supplies/equipment	120.29	279519	1	1	1
816-315-001	Materials - SIF	11_August	SIF Survey materials	Survey implementation	Supplies/equipment	658.58	1.53035e+06	1	1	1
816-133-003	NON-US SIFDomTravel-Trans	11_August	NON-US SIF DomTravel, DSIF Field Work	Survey implementation	Travel	150.45	349602	1	1	1
813-011-001	LN Prof SIF Mgmt Fringe	12_September	Change of WCF Tarrif rate frm	Survey implementation	Per diem	1.69	3927.07	1	1	1
			CDC barcode labels	Survey implementation	Supplies/equipment	0.01	23.2371	0	1	0
			3x3 in plastic bags	Survey implementation	Supplies/equipment	67.56	156990	0	0	1
			Contact-activated lancets	Survey implementation	Supplies/equipment	912	2.11922e+06	0	0	1
			1 gal plastic zipper bags	Survey implementation	Supplies/equipment	0.5	1161.86	0	0	1
			1 g silica gel packets	Survey implementation	Supplies/equipment	5	11618.5	0	0	1
			3 spot humidity cards	Survey implementation	Supplies/equipment	0.5	1161.86	0	0	1
			1.5 mL tube with tethered cap, sterile	Survey implementation	Supplies/equipment	1080	2.50961e+06	0	1	0
			Eye swab	Survey implementation	Supplies/equipment	280	650639	0	1	0
			Filter paper disks	Survey implementation	Supplies/equipment	1302.6	3.02686e+06	0	1	0
			Cotton balls	Survey implementation	Supplies/equipment	100	232371	0	0	1

## Sheet: Mozambique
item	phase	type	cost_mzn	cost_usd	grading_only	swab	dbs
Tickets for RTI Dakar-Map-Dakar	Preparation	Travel	68400	1071.76	0	1	1
Tickets for RTI from Nampula - TIS Implementation	Preparation	Travel	36480.8	571.621	0	1	1
VAT for the tchets for consultant	Preparation	Travel	254.17	3.98261	0	1	1
Acquisition of Various laboratory materials for TIS in Nam and Zamb	Preparation	Supplies/equipment	361658	5666.85	1	1	1
VAT - Acquisition of Various laboratory materials for TIS	Preparation	Supplies/equipment	61481.9	963.364	1	1	1
Shipping and Delivery of 633Kg Materials for TIS in Nampula, Zambézia	Preparation	Supplies/equipment	136296	2135.64	1	1	1
VAT - Shipping and Delivery of 633kg Hospital Materials for TIS	Preparation	Supplies/equipment	12277.5	192.377	1	1	1
Shipping and deliver of Alchool and divers materials for TIS in Namp and Zamb	Preparation	Supplies/equipment	89685.2	1405.28	1	1	1
VAT - Shipping and deliver of Alchool and divers materials for TIS	Preparation	Supplies/equipment	15246.5	238.898	1	1	1
Rental vehicle service to MOH staff ( Zambezia - Nampula) TIS	Training	Travel	38000	595.425	1	1	1
VAT - Rental vehicle service to MOH staff ( Zambezia - Nampula) TIS	Training	Travel	6460	101.222	1	1	1
1 day meals for 45 participants of TIS trainning	Training	Per diem	76923	1205.31	1	1	1
1 day meals for 41 participants of TIS trainning	Training	Per diem	70085.4	1098.17	1	1	1
2 days Room services - TIS trainning	Training	Supplies/equipment	42735.1	669.619	1	1	1
Additionall room for TIS Training	Training	Supplies/equipment	8547.14	133.926	1	1	1
VAT for meals and room services - TIS Trainning	Training	Supplies/equipment	33709.4	528.195	1	1	1
4 days Lodging for RTI Staff in Nampula - TIS	Training	Per diem	22222.2	348.202	0	1	1
Transfer for consultant	Training	Travel	1538.46	24.1062	0	1	1
1 day Rental MINI - BUS for transportation participants during TIS traiining in Nampula	Training	Travel	20000	313.381	1	1	1
Rental room for RTI and MOH staff for TIS coordanation	Training	Supplies/equipment	6410.26	100.443	1	1	1
2/3 days ( 03/04-05/08/22) perdiem for MOH staff - TIS trainning in Nampula	Training	Per diem	504000	7897.21	1	1	1
Package and Pressing Materials to Provinces - TIS in Nampula and Zambezia	Survey implementation	Supplies/equipment	15400	241.304	1	1	1
Reissue of MOH staff tickets - TIS In Nampula	Survey implementation	Travel	27210.4	426.362	1	1	1
VAT - reissue Tickets of RTI and MOH staff - TIS	Survey implementation	Travel	276.06	4.3256	1	1	1
14/15 days ( 06/07-20/08/22) perdiem for ( Tuber and Tecn Laboratory) - TIS Implementation	Survey implementation	Per diem	666000	10435.6	0	1	0
14/15 days ( 06/07-20/08/22) perdiem for ( Tuber and Tecn Laboratory) - TIS Implementation	Survey implementation	Per diem	666000	10435.6	0	0	1
14/15 days ( 06/07-20/08/22) perdiem for ( Grader and Enuemerator) - TIS Implementation	Survey implementation	Per diem	1518000	23785.6	1	1	1
Shipping and deliver of Alchool and divers materials for TIS in Namp and Zamb	Survey implementation	Supplies/equipment	11775.4	184.509	1	1	1
VAT - Shipping and deliver of Alchool and divers materials for TIS	Survey implementation	Supplies/equipment	2001.82	31.3667	1	1	1
04 Days of perdiem for Mobilizers in Nacala, Mossuril and Ilha Moc - TIS+	Survey implementation	Per diem	20200	316.515	1	1	1
Air Tickets for MOH staff - TIS In Nampula	Survey implementation	Travel	49451.3	774.856	1	1	1
VAT - Air Tickets for RTI and MOH staff - TIS In Nampula	Survey implementation	Travel	16813.4	263.451	1	1	1
3 Days of Perdiem and Taxi Service for MOH Staff - TIS Coordenating	Survey implementation	Per diem	13800	216.233	1	1	1
Taxi Service/ MHO Staff TIS	Survey implementation	Travel	2400	37.6058	1	1	1
400L fuel reimbursment for Batalhao in Inhassunge during TIS	Survey implementation	Travel	31255.5	489.745	1	1	1
VAT - fuel reimbursment for Batalhao in Inhassunge during TIS	Survey implementation	Travel	5312.45	83.2411	1	1	1
6 days of perdiem for MOH Staff - TIS coordenating Meeting in Nampula	Survey implementation	Per diem	37800	592.291	1	1	1
final payment of perdiem ( 20 -26/08/22)) for Tuber and Tecn Laboratory) - TIS Implementation	Survey implementation	Per diem	247800	3882.8	0	1	0
final payment of perdiem ( 20 -26/08/22)) for Tuber and Tecn Laboratory) - TIS Implementation	Survey implementation	Per diem	247800	3882.8	0	0	1
final payment of perdiem (20 -26/08/22)) perdiem for ( Grader and Enuemerator) - TIS Implementation	Survey implementation	Per diem	554700	8705.27	1	1	1
Rental Vehicle ( MINI BUS ) to transportation MOH staff ( Zamb- Namp) /TIS	Survey implementation	Travel	38461.5	602.657	1	1	1
VAT - Rental Vehicle ( MINI BUS ) to transportation MOH staff ( Zamb- Namp) /TIS	Survey implementation	Travel	6538.46	102.452	1	1	1
Air Tickets for (Tubers and Tec. lab) - TIS In Nampula and Zambezia	Survey implementation	Travel	34500	540.583	0	1	0
Air Tickets for (Tubers and Tec. lab) - TIS In Nampula and Zambezia	Survey implementation	Travel	34500	540.583	0	0	1
Air Tickets for RTI staff - TIS In Namp and Zamb	Survey implementation	Travel	90350	1415.7	1	1	1
Perdiem of 5 days for mobilization	Survey implementation	Per diem	39000	611.094	1	1	1
Fuel Reimbursment - TIS in Nampula and Zambezia	Survey implementation	Travel	452584	7091.58	1	1	1
Last Payment for the rental vehicle service for TIS Implementation in Nam	Survey implementation	Travel	1.87179e+06	29329.3	1	1	1
VAT for the rental vehicle - TIS	Survey implementation	Travel	318205	4985.98	1	1	1
Air Tickets for RTI staff ( Tuber and Tec. Lab) - TIS In Nampula and Zambezia	Survey implementation	Travel	49451.3	774.856	0	1	0
Air Tickets for RTI staff ( Tuber and Tec. Lab) - TIS In Nampula and Zambezia	Survey implementation	Travel	49451.3	774.856	0	0	1
Air Tickets for Grader and Enumerater - TIS In Nampula	Survey implementation	Travel	187825	2947.66	1	1	1
Lodging for consultant in Nampula - TIS Plus	Survey implementation	Per diem	21500	336.885	0	1	1
Payment ( Boat, motcycle, guides, and sending materials to map) -TIS Impl	Survey implementation	Supplies/equipment	106335	1666.17	1	1	1
02 Room rent to store TIS materials	Survey implementation	Supplies/equipment	13000	203.698	1	1	1
Acq. ( Gloves, Cadies for children, DBS Mat Buckets ) TIS PLUS	Survey implementation	Supplies/equipment	78848	1235.47	0	1	1
Transport of materials of TIS+ materials	Survey implementation	Supplies/equipment	4000	62.6763	0	1	1
Printing forms and divers documents - TIS In Nampula	Survey implementation	Supplies/equipment	1860	29.1445	1	1	1
Lamination for Trachoma Trading Card	Survey implementation	Supplies/equipment	450	7.05108	1	1	1
Glue Tape for sticking posters	Survey implementation	Supplies/equipment	210	3.2905	1	1	1
CDC Labor Costs	Sample processing	Per diem	393131	6160	0	0	1
CDC Reagents/Supplies	Sample processing	Supplies/equipment	478088	7491.2	0	0	1
UCSF Reagents/Supplies	Sample processing	Supplies/equipment	836380	13105.3	0	1	0
Shipment of Ocular Samples from Mozambique to UCSF (FedEx)	Sample processing	Supplies/equipment	143269	2244.89	0	1	0
UCSF Labor Costs	Sample processing	Per diem	1021120	16000	0	1	0
Shipment of Supplies from UCSF to Mozambique (DHL)	Survey implementation	Supplies/equipment	415672	6513.19	0	1	0
Contact activated lancets	Survey implementation	Supplies/equipment	94595.9	1482.23	0	0	1
3x3 inch plastic bags	Survey implementation	Supplies/equipment	11610.1	181.92	0	0	1
Pencils	Survey implementation	Supplies/equipment	346.543	5.43	0	0	1
1 gallon Ziploc bags	Survey implementation	Supplies/equipment	1020.48	15.99	0	0	1
1 gram silica desiccant packs	Survey implementation	Supplies/equipment	2669.59	41.83	0	0	1
Humidity indicators	Survey implementation	Supplies/equipment	1048.56	16.43	0	0	1
Alcohol wipes	Survey implementation	Supplies/equipment	9943.16	155.8	0	0	1
Cotton balls	Survey implementation	Supplies/equipment	43222.1	677.25	0	0	1
CDC Barcode Labels	Survey implementation	Supplies/equipment	28719	450	0	1	0
Filter Paper Discs	Survey implementation	Supplies/equipment	76208.7	1194.12	0	1	0
2.0 mL tube with tethered cap, sterile	Survey implementation	Supplies/equipment	86693.1	1358.4	0	1	0
Eye swab	Survey implementation	Supplies/equipment	85774.1	1344	0	1	0
2.0 mL tube with tethered cap, sterile and ZYMO shield	Survey implementation	Supplies/equipment	278766	4368	0	1	0
